# Supplementary material for: Essential meiotic structure-specific endonuclease1 (EME1) promotes malignant features in gastric cancer cells via the Akt/GSK3B/CCND1 pathway
Source: Bioengineered. 2021 Dec 11;12(2):9869–84. doi: 10.1080/21655979.2021.1999371 (PMC8810030; doi:10.1080/21655979.2021.1999371)
Supplement: Supplemental Material [file KBIE_A_1999371_SM9616.zip › supplementary/Supplementary EXCEL 1.xlsx]

## Sheet: Sheet1
Gray value of specimen
Specimen N	Number	Volume	Height	Area		Specimen N	Number	Volume	Height	Area		The data processing		Intensity fold
EME1	siCtrl	1725236	254	9590		GAPDH	siCtrl	1827900	251	9870		EME1/GAPDH	siCtrl	0.943835
	siEME1	1276578	244	8190			siEME1	1912111	251	10080			siEME1	0.667628
	siCtrl	1818699	254	10500			siCtrl	1913724	250	10290			siCtrl	0.950346
	siEME1	1102801	238	8190			siEME1	1790092	252	9800			siEME1	0.616058
	siCtrl	1446608	251	9170			siCtrl	1716030	251	9590			siCtrl	0.842997
	siEME1	1072287	239	7910			siEME1	1837926	252	10010			siEME1	0.583422
		Grayscale analysis and mapping				The original image
